# Supplementary material for: Systems Biology Analysis Reveals Eight SLC22 Transporter Subgroups, Including OATs, OCTs, and OCTNs
Source: Int J Mol Sci. 2020 Mar 5;21(5):1791. doi: 10.3390/ijms21051791 (PMC7084758; doi:10.3390/ijms21051791)
Supplement: Supplementary file 1 [file ijms-21-01791-s001.zip]

Archive with 2 entries (2 files):
- ijms-730724-supplementary Table S1.xlsx
- ijms-730724-SupplementaryFiguresS1-6 Tables S2-7.pdf
